# Supplementary material for: Research on truck-drone collaborative route planning for rural logistics delivery services
Source: Sci Rep. 2024 Dec 30;14:31815. doi: 10.1038/s41598-024-83149-1 (PMC11686247; doi:10.1038/s41598-024-83149-1)
Supplement: Supplementary file 1 — Supplementary Material 1 [file 41598_2024_83149_MOESM1_ESM.xlsx]

## Sheet: Sheet1
村庄	经度	纬度
1	120.051	28.688
2	120.053	28.6787
3	120.051	28.6688
4	120.054	28.6506
5	120.051	28.6395
6	120.045	28.6291
7	120.038	28.6576
8	120.04	28.6481
9	120.035	28.6363
10	120.023	28.6717
11	120.022	28.651
12	120.021	28.6656
13	119.989	28.6553
14	120.01	28.6593
15	120.007	28.6463
16	120.002	28.6305
17	119.992	28.625
18	119.981	28.6225
19	119.973	28.6312
20	119.984	28.6407
21	119.993	28.6397
22	120.001	28.699
23	119.99	28.6683
24	120	28.6736
25	119.98	28.6778
26	119.986	28.6874
27	119.965	28.6762
28	119.971	28.6491
29	119.97	28.6149
30	119.95	28.657
31	119.938	28.6494
32	119.931	28.6392
33	119.945	28.6378
34	119.95	28.6211
35	119.896	28.6397
36	119.909	28.6387
37	119.919	28.6511
38	119.931	28.6613
39	119.944	28.6726
40	119.993	28.612
